# Supplementary material for: Vaccination of mice with Trichinella spiralis C-type lectin elicited the protective immunity and enhanced gut epithelial barrier function
Source: PLoS Negl Trop Dis. 2025 Jan 22;19(1):e0012825. doi: 10.1371/journal.pntd.0012825 (PMC11761079; doi:10.1371/journal.pntd.0012825)
Supplement: S1 Table — (XLSX) [file pntd.0012825.s001.xlsx]

## Sheet: Figure 2
Anti-rTsCTL IgG titers（OD value）	1：105										1：106
rTsCTL group	0.6605	1.151	1.304	0.3655	1.5345	1.152	0.296	0.3395	0.87	1.3865	0.2	0.2845	0.207	0.1925	0.152	0.1785	0.178	0.2285	0.172	0.17
ISA201 group	0.0935	0.1015	0.0935	0.093	0.095	0.0935	0.093	0.0945	0.0955	0.091	0.0725	0.074	0.0925	0.071	0.087	0.068	0.0855	0.065	0.097	0.099
PBS group	0.1115	0.11	0.1115	0.104	0.102	0.0915	0.095	0.0945	0.0965	0.099	0.0785	0.063	0.0735	0.1045	0.0615	0.0885	0.0915	0.0775	0.098	0.061

## Sheet: Figure 3A
OD values at 492 nm（IgG）
Weeks post-immunization	rTsCTL group										ISA201 group										PBS group
0	0.1115	0.0925	0.09	0.1205	0.089	0.114	0.134	0.172	0.0755	0.14	0.086	0.087	0.056	0.103	0.1035	0.068	0.0795	0.0615	0.0765	0.1015	0.2055	0.093	0.0905	0.086	0.0575	0.083	0.0905	0.0735	0.102	0.1255
2	1.534	0.7105	0.4375	0.73	1.202	1.0425	0.5665	0.4005	0.8605	1.0405	0.1215	0.105	0.1105	0.048	0.0785	0.044	0.0815	0.0555	0.059	0.1145	0.1115	0.1055	0.104	0.1185	0.0765	0.0775	0.0815	0.033	0.086	0.092
4	1.3385	1.9435	1.2735	1.335	1.0525	2.318	2.0845	2.0485	1.9785	1.555	0.098	0.089	0.0885	0.0565	0.032	0.1065	0.053	0.085	0.1485	0.0595	0.047	0.106	0.0725	0.067	0.084	0.0915	0.088	0.086	0.101	0.104
6	2.047	2.168	2.0865	2.2095	2.447	2.069	2.8885	2.702	2.763	2.0285	0.1305	0.071	0.067	0.1	0.094	0.0955	0.105	0.113	0.07	0.1225	0.041	0.1005	0.055	0.1115	0.1135	0.0665	0.0665	0.063	0.1105	0.1075
7	3.0965	2.55	2.4045	3.0605	2.3495	3.1915	2.4985	3.25	3.044	3.0705	0.485	0.4635	0.407	0.3765	0.4845	0.4585	0.436	0.412	0.466	0.4125	0.4595	0.459	0.394	0.314	0.575	0.7365	0.334	0.252	0.2075	0.1825
9	3.05	3.039	3.142	3.2765	3.149	3.065	3.1555	2.6555	3.231	3.57	0.7695	0.6555	0.8445	0.939	0.68	1.007	0.7075	0.99	0.6715	0.845	0.8495	0.569	0.6745	0.9165	0.782	0.819	0.907	0.6675	0.741	0.8205
11	3.2015	3.293	3.3375	3.306	2.881	3.2	3.037	2.9485	3.4425	3.349	0.9625	1.199	1.321	0.9485	1.1735	0.891	0.989	1.181	1.3055	1.3405	1.156	1.268	1.174	1.2875	0.905	0.962	1.292	0.974	0.974	0.972

## Sheet: Figure 3B
OD value at 492 nm（IgG1）
Weeks post-immunization	rTsCTL group										ISA201 group										PBS group
0	0.0705	0.071	0.0755	0.0735	0.089	0.074	0.069	0.068	0.0695	0.081	0.0725	0.0745	0.0785	0.0755	0.0795	0.0695	0.07	0.0675	0.0735	0.0685	0.0745	0.0745	0.074	0.075	0.0885	0.0775	0.0735	0.0925	0.0805	0.072
2	0.408	0.3985	0.5275	0.274	0.7045	1.0445	0.5685	1.0575	0.9305	1.2125	0.125	0.098	0.073	0.066	0.0615	0.075	0.0635	0.051	0.126	0.0595	0.0855	0.0725	0.0675	0.0935	0.043	0.1355	0.12	0.112	0.0795	0.0495
4	0.988	1.2065	0.425	1.0135	0.6305	0.998	0.9275	1.2905	0.728	1.0915	0.092	0.092	0.0855	0.0895	0.0875	0.0875	0.0935	0.085	0.092	0.086	0.09	0.0995	0.093	0.1045	0.102	0.091	0.1	0.09	0.0935	0.1015
6	1.708	1.743	1.3555	0.8325	1.652	1.6425	1.4985	0.7565	0.8365	1.501	0.0735	0.079	0.0755	0.0715	0.074	0.0705	0.073	0.075	0.076	0.0705	0.0735	0.0795	0.1025	0.0605	0.069	0.0705	0.0565	0.067	0.0705	0.074
7	1.4735	1.1245	1.6705	1.648	1.923	1.699	1.496	1.6095	1.9905	1.9635	0.248	0.1955	0.1955	0.1925	0.195	0.293	0.2905	0.29	0.191	0.195	0.201	0.2085	0.2065	0.201	0.2515	0.2085	0.2075	0.2105	0.198	0.197
9	1.9305	2.1715	1.858	2.0105	1.6185	1.9355	1.969	1.852	1.368	1.515	0.3485	0.4245	0.4985	0.4925	0.489	0.4855	0.615	0.5115	0.4895	0.491	0.499	0.4915	0.4935	0.489	0.4925	0.498	0.4895	0.323	0.4895	0.497
11	1.7905	1.99	1.423	1.676	2.2305	1.685	2.2355	1.967	1.781	1.868	0.883	0.873	0.866	0.8785	0.866	0.772	0.7855	0.8695	0.877	0.8705	0.7735	0.771	0.7675	0.8875	0.8655	0.871	0.7895	0.866	0.7715	0.8695

## Sheet: Figure 3C
OD value at 492 nm（IgG2a）
Weeks post-immunization	rTsCTL group										ISA201 group										PBS group
0	0.1075	0.089	0.079	0.075	0.081	0.0785	0.081	0.076	0.08	0.0755	0.077	0.0775	0.0845	0.093	0.075	0.0695	0.0735	0.0755	0.0775	0.076	0.075	0.0725	0.0735	0.103	0.0775	0.0715	0.069	0.07	0.0945	0.083
2	0.2405	0.183	0.183	0.2685	0.2435	0.168	0.261	0.267	0.2615	0.245	0.0755	0.098	0.055	0.0485	0.0725	0.039	0.044	0.1185	0.0705	0.0525	0.109	0.0685	0.0645	0.083	0.093	0.087	0.104	0.085	0.068	0.0515
4	0.2535	0.2245	0.264	0.238	0.323	0.237	0.3735	0.269	0.297	0.2335	0.0745	0.035	0.112	0.101	0.043	0.106	0.112	0.0885	0.1075	0.034	0.033	0.0455	0.05	0.054	0.075	0.076	0.1105	0.116	0.107	0.1025
6	0.3535	0.3175	0.305	0.367	0.328	0.3355	0.3635	0.3445	0.394	0.296	0.0805	0.0835	0.081	0.087	0.0825	0.08	0.078	0.084	0.078	0.08	0.0795	0.077	0.034	0.0615	0.0725	0.0745	0.125	0.051	0.0725	0.0805
7	0.5655	0.4515	0.472	0.433	0.5715	0.436	0.5585	0.441	0.4825	0.3925	0.14	0.1415	0.137	0.1345	0.1495	0.1515	0.141	0.147	0.149	0.1445	0.151	0.149	0.1515	0.144	0.148	0.172	0.1535	0.159	0.1625	0.1605
9	0.504	0.5335	0.4425	0.459	0.564	0.5475	0.49	0.651	0.487	0.5085	0.2195	0.2525	0.221	0.179	0.2045	0.266	0.3325	0.239	0.241	0.1715	0.163	0.221	0.2695	0.249	0.2245	0.2025	0.25	0.246	0.235	0.259
11	0.562	0.4905	0.471	0.488	0.4535	0.5785	0.546	0.467	0.5575	0.492	0.271	0.2665	0.2675	0.2645	0.2675	0.266	0.2675	0.267	0.269	0.269	0.269	0.265	0.266	0.267	0.165	0.268	0.2665	0.264	0.2695	0.268

## Sheet: Figure 3D
OD value at 492 nm（IgA）
Weeks post-immunization	rTsCTL group										ISA201 group										PBS group
0	0.0455	0.053	0.108	0.0935	0.0985	0.0635	0.039	0.101	0.0835	0.091	0.0295	0.0285	0.0325	0.09	0.064	0.107	0.0865	0.0975	0.0935	0.1065	0.0985	0.1085	0.117	0.105	0.097	0.087	0.113	0.081	0.075	0.042
2	0.285	0.3085	0.2875	0.22	0.2425	0.205	0.233	0.1785	0.23	0.2095	0.077	0.0665	0.092	0.057	0.0625	0.089	0.06	0.0645	0.048	0.07	0.049	0.0785	0.0545	0.063	0.071	0.0485	0.061	0.0815	0.0885	0.053
4	0.2875	0.242	0.2145	0.2465	0.2595	0.26	0.304	0.319	0.343	0.443	0.0925	0.059	0.046	0.0425	0.078	0.0745	0.088	0.0545	0.075	0.0375	0.046	0.0455	0.0715	0.048	0.0945	0.061	0.0735	0.0885	0.064	0.0725
6	0.431	0.3315	0.368	0.354	0.3775	0.3735	0.4575	0.3975	0.349	0.423	0.097	0.0675	0.065	0.0565	0.0645	0.0385	0.0465	0.042	0.036	0.0325	0.046	0.0685	0.1045	0.057	0.0845	0.067	0.072	0.0525	0.046	0.0435
7	0.488	0.473	0.4355	0.526	0.576	0.498	0.5315	0.4985	0.4465	0.452	0.2435	0.2365	0.196	0.2405	0.204	0.2095	0.195	0.187	0.207	0.198	0.182	0.217	0.2055	0.1825	0.2405	0.206	0.204	0.1945	0.194	0.243
9	0.5255	0.599	0.595	0.5655	0.589	0.5835	0.578	0.5715	0.5265	0.52	0.294	0.2945	0.2955	0.2995	0.299	0.2905	0.278	0.301	0.2905	0.297	0.2945	0.2925	0.2895	0.295	0.2895	0.294	0.2905	0.294	0.2915	0.2475
11	0.5765	0.562	0.562	0.5865	0.569	0.588	0.5665	0.5625	0.5745	0.572	0.2675	0.358	0.2535	0.3315	0.327	0.2545	0.281	0.333	0.338	0.271	0.2555	0.2895	0.2675	0.326	0.266	0.2955	0.3295	0.2675	0.297	0.288

## Sheet: Figure 4A
OD value at 492 nm（Total sIgA）
Weeks post-immunization	rTsCTL group					ISA201 group					PBS group
0	0.1875	0.165	0.1715	0.1885	0.1825	0.1385	0.2195	0.207	0.17	0.186	0.1895	0.181	0.205	0.1865	0.1835
6	0.6365	0.638	0.6475	0.6475	0.6515	0.198	0.1785	0.17	0.1835	0.2015	0.2095	0.2005	0.1855	0.151	0.164
7	0.725	0.77	0.7135	0.658	0.671	0.263	0.351	0.361	0.347	0.325	0.322	0.27	0.2605	0.263	0.246
11	0.747	0.736	0.717	0.674	0.7065	0.337	0.2855	0.265	0.32	0.3235	0.336	0.2845	0.254	0.2985	0.3015

## Sheet: Figure 4B
OD value at 492 nm（Specific sIgA）
Weeks post-immunization	rTsCTL group					ISA201 group					PBS group
0	0.0945	0.075	0.084	0.0935	0.1245	0.1235	0.13	0.066	0.108	0.1	0.1165	0.116	0.113	0.126	0.122
6	0.6135	0.627	0.541	0.5665	0.577	0.114	0.089	0.133	0.1175	0.1145	0.0935	0.1155	0.107	0.122	0.117
7	0.6155	0.6675	0.601	0.6365	0.5475	0.252	0.225	0.248	0.24	0.263	0.233	0.204	0.2445	0.223	0.186
11	0.613	0.6055	0.6035	0.689	0.551	0.2885	0.265	0.268	0.25	0.2405	0.226	0.2765	0.2495	0.289	0.26

## Sheet: Figure 5
IFN-γ (pg/ml)	Weeks post-immunization	rTsCTL group					ISA201 group					PBS group
spleen	0	35.5333	20.2	21.5333	37.5333	37.8667	25.5333	31.2	35.5333	33.8667	28.2	34.8667	33.5333	25.5333	32.8667	31.5333
	6	159.533	165.533	148.533	132.533	154.533	32.2	18.8667	36.8667	37.5333	47.5333	16.5333	35.8667	45.8667	13.2	54.8667
	7	228.786	241.643	232.714	195.571	252	102	89.1429	99.1429	92.7143	98.0714	103.429	109.5	117.714	75.2143	78.0714
	11	238.812	251.938	205.062	248.188	199.75	85.6875	92.5625	113.188	97.5625	92.25	77.5625	85.375	84.4375	91.3125	95.375
MLN	0	26.5333	33.2	34.5333	32.5333	35.8667	53.5333	23.2	27.2	26.5333	21.2	36.5333	33.8667	34.5333	31.2	31.2
	6	166.2	169.2	111.2	110.867	160.533	39.5333	23.8667	46.2	25.2	27.2	25.8667	28.2	22.8667	31.5333	30.5333
	7	196.643	250.929	234.857	221.643	197	116.643	93.0714	88.4286	72.3571	75.9286	86.6429	112.714	87.3571	85.5714	80.5714
	11	205.062	194.75	248.188	196.938	218.5	90.0625	88.8125	92.875	89.125	76.9375	91	85.0625	79.75	88.1875	82.25
PP	0	32.5333	25.2	35.8667	22.8667	39.8667	26.2	27.2	29.2	29.2	41.8667	25.2	34.5333	28.2	32.2	28.5333
	6	163.533	160.533	121.867	102.2	134.867	17.2	18.5333	28.8667	34.2	33.2	34.8667	25.2	29.5333	31.8667	22.5333
	7	252.714	213.786	193.429	188.786	218.786	103.786	78.0714	86.2857	106.643	88.7857	73.0714	75.2143	85.9286	70.9286	108.786
	11	209.125	191.312	228.188	208.188	202.562	84.125	93.1875	95.375	88.1875	78.8125	83.8125	76	86.9375	85.0625	92.5625
IL-4 (pg/ml)	Weeks post-immunization	rTsCTL group					ISA201 group					PBS group
spleen	0	67.3333	64.8333	72.3333	70.6667	70.6667	59.8333	60.25	66.5	64.8333	54.8333	65.6667	69	65.6667	66.5	65.25
	6	226.5	223.583	187.333	219	184.833	63.8889	57.7778	61.6667	59.4444	62.7778	54.8333	56.0833	61.0833	70.6667	59.8333
	7	286.538	318.462	314.615	324.615	310.769	151.923	116.538	89.2308	85.7692	116.923	92.6923	96.1538	101.538	129.231	117.692
	11	334.546	268.636	329.091	328.636	329.091	97.7273	123.636	102.727	96.3636	94.5455	117.727	92.2727	96.3636	118.182	84.0909
MLN	0	59.4167	64	66.0833	50.25	51.5	56.5	68.1667	66.9167	50.25	38.1667	55.25	62.3333	64.4167	41.5	46.5
	6	211.917	209	204.833	216.5	220.25	45.6667	58.5833	55.25	60.25	36.0833	47.75	40.25	48.5833	65.6667	54.8333
	7	308.462	310	309.615	342.308	296.923	91.1538	93.0769	86.1538	139.615	143.846	105.769	95	119.615	83.8462	141.154
	11	372.273	325	290.909	287.273	284.091	118.636	90.9091	119.546	115	97.2727	96.8182	121.364	117.273	87.7273	103.636
PP	0	58.5833	35.25	37.75	28.1667	19	44	21.9167	49	50.25	42.75	23.1667	39.8333	54.8333	39	42.3333
	6	181.083	204.833	211.083	124.833	138.583	58.1667	49.8333	49.8333	33.1667	43.1667	36.9167	36.5	39.8333	37.3333	43.1667
	7	278.846	276.154	279.231	275.385	266.923	125	79.6154	75.3846	118.462	111.538	77.6923	74.6154	79.2308	125.385	100.385
	11	222.273	239.091	280.909	288.636	285	106.818	112.727	116.818	129.546	112.727	104.091	107.273	112.273	106.818	121.818

## Sheet: Figure 6A
Number of adult worms
	rTsCTL group	ISA201 group	PBS group
	68	142	132
	78	149	137
	71	125	125
	58	132	139
	75	136	143
	52	121	162
	73	116	149
	45	133	157
	81	153	129
	87	107	151

## Sheet: Figure 6B
NBL production of each famale
		rTsCTL group	ISA201 group	PBS group
		62	76	93
		58	73	92
		64	68	83
		45	87	95
		42	81	76
		51	89	78
		45	83	82
		43	78	83
		49	75	79
		42	73	90
		46	103	75
		42	82	82
		65	77	89
		61	97	74
		67	91	81
		55	87	69
		47	75	107
		43	79	95
		49	82	91
		53	105	87
		42	92	79
		37	83	78
		43	92	74
		35	88	83
		49	83	101
		41	75	91
		55	71	76
		57	84	82
		61	89	81
		58	83	87

[truncated: 13 more sheets: Figure 6C, Figure 7B, Figure 7C, Figure 8, Figure 9A, Figure 9B, Figure 10B, Figure 11B, Figure 11C and D, Figure 12, Figure 13B, Figure 13C, Sheet1]
